# Supplementary material for: The Use of the Bolk Model for Positive Health and Living Environment in the Development of an Integrated Health Promotion Approach: A Case Study in a Socioeconomically Deprived Neighborhood in The Netherlands
Source: Int J Environ Res Public Health. 2022 Feb 21;19(4):2478. doi: 10.3390/ijerph19042478 (PMC8879013; doi:10.3390/ijerph19042478)
Supplement: Supplementary file 1 [file ijerph-19-02478-s001.zip]

Archive with 4 entries (3 files):
- ijerph-1563523-supplementary/
- ijerph-1563523-supplementary/S1_Interview guide phase 1 mapping needs and strengths.pdf
- ijerph-1563523-supplementary/S2_Interview guide process evaluation.pdf
- ijerph-1563523-supplementary/S3_Description of the HPPs.pdf
